# Supplementary material for: Skeletal age assessed by TW2 using 20-bone, carpal and RUS score systems: Intra-observer and inter-observer agreement among male pubertal soccer players
Source: PLoS One. 2022 Aug 23;17(8):e0271386. doi: 10.1371/journal.pone.0271386 (PMC9397866; doi:10.1371/journal.pone.0271386)
Supplement: S1 File — (XLSX) [file pone.0271386.s001.xlsx]

## Sheet: DB_n=142
NORD_TOT	RX_File_checked_MJCS	ch_age	CA_year	CA_halF_year	OBSERV_b_TM1_TW2_20-bone_score	OBSERV_b_TM1_TW2_20-bone_1notmature_2mature	OBSERV_b_TM1_TW2_20-bone_SA	OBSERV_b_TM1_TW2_CARPAL_score	OBSERV_b_TM1_TW2_carpals_1notmature_2mature	OBSERV_b_TM1_TW2_CARPAL_SA	OBSERV_b_TM1_TW2_RUS_score	OBSERV_b_TM1_TW2_RUS_1notmature_2mature	OBSERV_b_TM1_TW2_RUS_SA	OBSERV_b_TM1_Capitate_stage	OBSERV_b_TM1_Capitate_TW2_20bone_score	OBSERV_b_TM1_Capitate_TW2_CARPAL_score	OBSERV_b_TM1_Hamate_stage	OBSERV_b_TM1_Hamate_TW2_20bone_score	OBSERV_b_TM1_Hamate_TW2_CARPAL_score	OBSERV_b_TM1_Triquetral_stage	OBSERV_b_TM1_Triquetral_TW2_20bone_score	OBSERV_b_TM1_Triquetral_TW2_CARPAL_score	OBSERV_b_TM1__Lunate_stage	OBSERV_b_TM1_Lunate_TW2_20bone_score	OBSERV_b_TM1__Lunate_TW2_CARPAL_score	OBSERV_b_TM1_Scaphoid_stage	OBSERV_b_TM1_Scaphoid_TW2_20bone_score	OBSERV_b_TM1_Scaphoid_TW2_CARPAL_score	OBSERV_b_TM1_Trapezium_stage	OBSERV_b_TM1_Trapezium_TW2_20bone_score	OBSERV_b_TM1_Trapezium_TW2_CARPAL_score	OBSERV_b_TM1_Trapezoid_stage	OBSERV_b_TM1_Trapezoid_TW2_20bone_score	OBSERV_b_TM1_Trapezoid_TW2_CARPAL_score	OBSERV_b_TM1_radius_stage	OBSERV_b_TM1_radius_TW2_20bone_score	OBSERV_b_TM1_radius_TW2_RUS__score	OBSERV_b_TM1_ulna_stage	OBSERV_b_TM1_TW2_ulna_20bone_score	OBSERV_b_TM1_ulna_TW2_RUS_score	OBSERV_b_TM1_Met_1_stage	OBSERV_b_TM1_Met_1_TW2_20bone_score	OBSERV_b_TM1_Met_1_TW2_RUS_score	OBSERV_b_TM1_Met_3_stage	OBSERV_b_TM1_Met_3_TW2_20bone_score	OBSERV_b_TM1_Met_3_TW2_RUS_score	OBSERV_b_TM1_Met_5_stage	OBSERV_b_TM1_Met_5_TW2_20bone_score	OBSERV_b_TM1_Met_5_TW2_RUS_score
448	1	12.9242	12	125	890	1	14.2	838	1	11.3	528	1	15	H	116	214	I	106	194	H	62	124	H	60	120	G	42	100	I	59	117	G	39	93	H	96	138	G	73	107	G	28	36	G	22	31	G	21	29
449	2	12.4765	12	120	738	1	11.8	845	1	11.4	408	1	13	H	116	214	H	92	181	G	45	102	G	44	101	E	30	71	F	34	83	G	39	93	G	77	87	G	73	107	E	19	21	F	16	19	E	12	14
450	3	12.8242	12	125	749	1	12	829	1	11.2	417	1	13.2	H	116	214	H	92	181	E	28	57	F	36	84	F	35	85	G	39	93	H	56	115	G	77	87	H	73	107	E	19	21	F	16	19	E	12	14
451	4	12.6312	12	125	800	1	12.7	918	1	12.5	405	1	13	H	116	214	H	92	181	H	62	124	G	44	101	G	42	100	F	34	83	H	56	115	G	77	87	F	56	58	G	28	36	F	16	19	F	17	18
452	5	12.5627	12	125	623	1	10.2	713	1	9.8	311	1	10.3	H	116	214	G	81	159	E	28	57	F	36	84	E	30	71	E	28	51	F	32	77	F	48	59	F	56	58	D	11	14	F	16	19	E	12	14
453	6	12.4504	12	120	909	1	14.5	978	1	13.7	567	1	14.8	H	116	214	I	106	194	G	45	102	H	60	120	H	58	116	I	59	117	H	56	115	H	96	138	G	73	107	G	28	36	G	22	31	G	21	29
454	7	12.4504	12	120	820	1	13	940	1	12.9	434	1	13.5	H	116	214	H	92	181	G	45	102	H	60	120	G	42	100	H	47	108	H	56	115	G	77	87	G	73	107	F	24	26	F	16	19	F	17	18
455	8	12.0055	12	120	809	1	12.9	918	1	12.5	442	1	13.6	H	116	214	I	106	194	G	45	102	H	60	120	G	42	100	G	39	95	G	39	93	G	77	87	G	73	107	F	24	26	F	16	19	E	12	14
456	9	12.56	12	125	733	1	11.8	843	1	11.4	373	1	12.3	H	116	214	H	92	181	G	45	102	G	44	101	F	35	85	F	34	83	F	32	77	G	77	87	F	56	58	F	24	26	F	16	19	E	12	14
457	10	12.9433	12	125	878	1	13.9	935	1	12.8	611	1	15.1	H	116	214	I	106	194	F	38	84	H	60	120	G	42	100	H	47	108	H	56	115	H	96	138	H	84	181	F	24	26	G	22	31	G	21	29
458	11	12.7215	12	125	821	1	13	887	1	12	521	1	14.4	H	116	214	H	92	181	F	38	84	H	60	120	G	42	100	G	39	95	G	39	93	H	96	138	G	73	107	F	24	26	G	22	31	G	21	29
459	12	12.4012	12	120	577	1	9.5	615	1	8.8	310	1	10.3	F	79	133	F	70	128	F	38	84	F	36	84	D	23	52	F	34	83	E	23	51	F	48	59	F	56	58	E	19	21	F	16	19	E	12	14
460	14	12.2026	12	120	733	1	11.8	786	1	10.7	426	1	13.3	H	116	214	F	70	128	F	38	84	G	44	101	E	30	71	G	39	95	G	39	93	G	77	87	G	73	107	F	24	26	F	16	19	F	17	18
461	15	12.4012	12	120	848	1	13.4	900	1	12.2	546	1	14.6	H	116	214	I	106	194	F	38	84	H	60	120	G	42	100	G	39	95	G	39	93	G	77	87	G	73	107	G	28	36	G	22	31	G	21	29
462	16	12.8406	12	125	802	1	12.8	903	1	12.3	447	1	13.7	H	116	214	H	92	181	G	45	102	H	60	120	F	35	85	H	47	108	G	39	93	H	96	138	F	56	58	F	24	26	F	16	19	G	21	29
463	18	12.1506	12	120	838	1	13.3	940	1	12.9	484	1	14.1	H	116	214	H	92	181	G	45	102	H	60	120	G	42	100	H	47	108	H	56	115	G	77	87	G	73	107	F	24	26	F	16	19	G	21	29
464	19	12.5394	12	125	721	1	11.6	860	1	11.6	342	1	11.4	H	116	214	H	92	181	F	38	84	H	60	120	F	35	85	F	34	83	G	39	93	G	77	87	E	39	40	E	19	19	F	16	19	E	12	14
465	20	12.4587	12	120	554	1	9.2	645	1	9.1	273	1	9	G	89	160	G	81	159	E	28	57	G	44	101	E	30	71	D	21	46	E	23	51	F	48	59	E	39	40	D	11	14	E	10	12	E	12	14
466	21	12.3149	12	120	829	1	13.1	911	1	12.4	475	1	14	H	116	214	I	106	194	H	62	124	F	36	84	F	35	85	G	39	95	H	56	115	G	77	87	G	73	107	F	24	26	G	22	31	F	17	18
467	22	12.6353	12	125	783	1	12.5	912	1	12.4	377	1	12.3	H	116	214	H	92	181	G	45	102	H	60	120	F	35	85	G	39	95	H	56	115	G	77	87	F	56	58	F	24	26	F	16	19	F	17	18
468	23	12.4477	12	120	792	1	12.6	887	1	12	444	1	13.6	H	116	214	H	92	181	G	45	102	H	60	120	F	35	85	H	47	108	F	32	77	G	77	87	G	73	107	F	24	26	F	16	19	F	17	18
469	24	12.3614	12	120	727	1	11.7	821	1	11.1	376	1	12.3	H	116	214	H	92	181	F	38	84	G	44	101	E	30	71	G	39	93	F	32	77	G	77	87	F	56	58	F	24	26	F	16	19	F	17	18
470	25	12.1314	12	120	793	1	12.6	894	1	12.1	426	1	13.3	H	116	214	H	92	181	F	38	84	H	60	120	F	35	85	G	39	95	H	56	115	G	77	87	G	73	107	F	24	26	F	16	19	F	17	18
471	26	11.0671	11	110	710	1	11.4	786	1	10.7	391	1	12.7	H	116	214	G	81	159	E	28	57	G	44	101	F	35	85	G	39	93	F	32	77	G	77	87	E	39	40	G	28	36	F	16	19	F	17	18
472	27	11.8461	11	115	714	1	11.5	817	1	11	357	1	11.8	H	116	214	H	92	181	E	28	57	H	60	120	F	35	85	F	34	83	F	32	77	G	77	87	E	39	40	F	24	26	F	16	19	E	12	14
473	28	11.7065	11	115	733	1	11.8	812	1	11	417	1	13.2	H	116	214	H	92	181	G	45	102	F	36	84	E	30	71	F	34	83	F	32	77	G	77	87	G	73	107	F	24	26	F	16	19	F	17	18
474	29	11.8831	11	115	773	1	12.3	872	1	11.8	389	1	12.6	H	116	214	H	92	181	H	62	124	E	27	58	F	35	85	G	39	95	H	56	115	G	77	87	F	56	58	F	24	26	G	22	31	F	17	18
475	30	11.9461	11	115	733	1	11.8	856	1	11.6	364	1	12	H	116	214	H	92	181	F	38	84	G	44	101	G	42	100	F	34	83	G	39	93	G	77	87	F	56	58	F	24	26	F	16	19	F	17	18
476	35	11.6681	11	115	771	1	12.3	865	1	11.7	408	1	13	H	116	214	I	106	194	G	45	102	F	36	84	F	35	85	G	39	93	G	39	93	G	77	87	F	56	58	F	24	26	G	22	31	G	21	29
477	40	11.9515	11	115	743	1	11.9	831	1	11.2	411	1	13.1	H	116	214	G	81	159	F	38	84	G	44	101	F	35	85	G	39	95	G	39	93	G	77	87	F	56	58	F	24	26	G	22	31	G	21	29
478	42	11.4121	11	110	768	1	12.3	867	1	11.7	399	1	12.8	H	116	214	I	106	194	E	28	57	G	44	101	G	42	100	H	47	108	G	39	93	G	77	87	F	56	58	F	24	26	G	22	31	G	21	29
479	43	11.5367	11	115	808	1	12.8	886	1	12	430	1	13.4	H	116	214	H	92	181	E	28	57	H	60	120	H	58	116	F	34	83	H	56	115	G	77	87	F	56	58	G	28	36	G	22	31	G	21	29
480	44	11.868	11	115	725	1	11.7	841	1	11.4	370	1	12.2	H	116	214	H	92	181	E	28	57	G	44	101	G	42	100	G	39	95	G	39	93	G	77	87	E	39	40	F	24	26	G	22	31	F	17	18
481	45	11.7763	11	115	722	1	11.6	817	1	11	367	1	12.1	H	116	214	H	92	181	E	28	57	H	60	120	F	35	85	F	34	83	F	32	77	G	77	87	F	56	58	F	24	26	G	22	31	F	17	18
482	46	11.0082	11	110	730	1	11.7	816	1	11	399	1	12.8	H	116	214	G	81	159	G	45	102	F	36	84	F	35	85	G	39	95	F	32	77	G	77	87	F	56	58	F	24	26	G	22	31	G	21	29
483	47	11.4559	11	110	780	1	12.4	894	1	12.1	399	1	12.8	H	116	214	H	92	181	F	38	84	H	60	120	F	35	85	G	39	95	H	56	115	G	77	87	F	56	58	F	24	26	G	22	31	G	21	29
484	48	11.0534	11	110	704	1	11.4	802	1	10.9	362	1	12	H	116	214	G	81	159	F	38	84	F	36	84	F	35	85	F	34	83	G	39	93	G	77	87	F	56	58	F	24	26	F	16	19	F	17	18
485	49	11.0917	11	110	706	1	11.4	751	1	10.3	399	1	12.8	G	89	160	G	81	159	F	38	84	G	44	101	E	30	71	F	34	83	G	39	93	G	77	87	F	56	58	F	24	26	G	22	31	F	17	18
486	50	11.3176	11	110	740	1	11.9	815	1	11	408	1	13	H	116	214	G	81	159	F	38	84	G	44	101	F	35	85	G	39	95	F	32	77	G	77	87	F	56	58	F	24	26	G	22	31	G	21	29
487	51	11.6654	11	115	838	1	13.3	876	1	11.8	547	1	14.6	H	116	214	I	106	194	E	28	57	G	44	101	G	42	100	G	39	95	H	56	115	H	96	138	G	73	107	F	24	26	G	22	31	G	21	29
488	52	11.9159	11	115	746	1	11.9	868	1	11.7	376	1	12.3	H	116	214	H	92	181	F	38	84	G	44	101	G	42	100	G	39	95	G	39	93	G	77	87	F	56	58	F	24	26	F	16	19	F	17	18
489	53	10.9781	10	105	625	1	10.2	745	1	10.2	303	1	10.1	H	116	214	G	81	159	E	28	57	F	36	84	E	30	71	F	34	83	F	32	77	F	48	59	F	56	58	E	19	19	F	16	19	E	12	14
490	54	11	11	110	856	1	13.6	886	1	12	585	1	14.9	H	116	214	I	106	194	F	38	84	G	44	101	F	35	85	G	39	93	H	56	115	H	96	138	G	73	107	G	28	36	G	22	31	G	21	29
491	55	11.6791	11	115	784	1	12.5	869	1	11.7	450	1	13.7	H	116	214	H	92	181	G	45	102	G	44	101	F	35	85	G	39	93	G	39	93	G	77	87	F	56	58	G	28	36	G	22	31	G	21	29
492	56	11.5257	11	115	715	1	11.5	798	1	10.8	370	1	12.2	H	116	214	H	92	181	F	38	84	E	27	58	F	35	85	F	34	83	G	39	93	G	77	87	F	56	58	F	24	26	F	16	19	F	17	18
493	57	11.3286	11	110	616	1	10.1	686	1	9.6	316	1	10.5	G	89	160	G	81	159	F	38	84	F	36	84	E	30	71	E	28	51	F	32	77	G	77	87	E	39	40	F	24	26	F	16	19	E	12	14
494	58	11.2177	11	110	746	1	11.9	909	1	12.3	339	1	11.2	H	116	214	I	106	194	G	45	102	G	44	101	G	42	100	F	34	83	H	56	115	G	77	87	E	39	40	F	24	26	F	16	19	E	12	14
495	59	11.089	11	110	672	1	10.9	757	1	10.3	341	1	11.3	H	116	214	G	81	159	F	38	84	G	44	101	E	30	71	E	28	51	F	32	77	G	77	87	E	39	40	E	19	19	F	16	19	E	12	14
496	60	11.5901	11	115	852	1	13.5	916	1	12.5	527	1	14.5	H	116	214	I	106	194	F	38	84	G	44	101	G	42	100	H	47	108	H	56	115	G	77	87	G	73	107	G	28	36	G	22	31	G	21	29
497	64	11.8078	11	115	712	1	11.5	827	1	11.2	355	1	11.8	H	116	214	H	92	181	F	38	84	G	44	101	E	30	71	F	34	83	G	39	93	G	77	87	F	56	58	F	24	26	F	16	19	F	17	18
498	65	11.4587	11	110	650	1	10.6	788	1	10.7	308	1	10.2	H	116	214	F	70	128	F	38	84	G	44	101	F	35	85	F	34	83	G	39	93	F	48	59	F	56	58	E	19	19	F	16	19	E	12	14
499	66	11.7065	11	115	642	1	10.4	713	1	9.8	325	1	10.8	H	116	214	G	81	159	E	28	57	F	36	84	E	30	71	E	28	51	F	32	77	G	77	87	E	39	40	F	24	26	F	16	19	E	12	14
500	67	11.5285	11	115	704	1	11.4	827	1	11.2	346	1	11.5	H	116	214	H	92	181	F	38	84	G	44	101	E	30	71	F	34	83	G	39	93	G	77	87	F	56	58	F	24	26	F	16	19	F	17	18
501	69	11.3669	11	110	701	1	11.3	808	1	10.9	355	1	11.8	H	116	214	H	92	181	F	38	84	F	36	84	F	35	85	F	34	83	F	32	77	G	77	87	F	56	58	F	24	26	F	16	19	E	12	14
502	70	11.6038	11	115	665	1	10.8	767	1	10.4	332	1	11	H	116	214	H	92	181	E	28	57	F	36	84	E	30	71	F	34	83	F	32	77	G	77	87	E	39	40	F	24	26	F	16	19	F	17	18
503	71	11.5846	11	115	754	1	12.1	864	1	11.7	396	1	12.8	H	116	214	H	92	181	G	45	102	F	36	84	F	35	85	F	34	83	H	56	115	G	77	87	F	56	58	F	24	26	G	22	31	G	21	29
504	72	11.1725	11	110	774	1	12.4	871	1	11.8	408	1	13	H	116	214	H	92	181	F	38	84	F	36	84	G	42	100	G	39	93	H	56	115	G	77	87	F	56	58	F	24	26	G	22	31	G	21	29
505	73	11.0219	11	110	766	1	12.2	814	1	11	479	1	14	H	116	214	H	92	181	E	28	57	G	44	101	F	35	85	F	34	83	G	39	93	H	96	138	F	56	58	G	28	36	G	22	31	G	21	29
506	74	11.0383	11	110	834	1	13.2	935	1	12.8	460	1	13.8	H	116	214	I	106	194	H	62	124	G	44	101	H	58	116	G	39	93	G	39	93	H	96	138	F	56	58	F	24	26	G	22	31	G	21	29
507	75	11.8269	11	115	708	1	11.4	761	1	10.4	393	1	12.7	H	116	214	G	81	159	E	28	57	F	36	84	E	30	71	F	34	83	G	39	93	G	77	87	F	56	58	F	24	26	F	16	19	F	17	18
508	77	11.3642	11	110	864	1	13.7	953	1	13.1	506	1	14.3	H	116	214	I	106	194	G	45	102	H	60	120	G	42	100	H	47	108	H	56	115	G	77	87	G	73	107	F	24	26	G	22	31	G	21	29
509	78	11.727	11	115	890	1	14.2	954	1	13.1	564	1	14.8	H	116	214	I	106	194	G	45	102	H	60	120	H	58	116	G	39	93	H	56	115	G	77	87	G	73	107	H	30	49	G	22	31	G	21	29
510	79	11.9515	11	115	733	1	11.8	812	1	11	385	1	12.5	G	89	160	G	81	159	G	45	102	H	60	120	F	35	85	G	39	93	G	39	93	G	77	87	F	56	58	F	24	26	F	16	19	F	17	18
511	80	11.0808	11	110	772	1	12.3	893	1	12.1	387	1	12.6	H	116	214	H	92	181	G	45	102	G	44	101	F	35	85	G	39	95	H	56	115	G	77	87	F	56	58	F	24	26	F	16	19	F	17	18
512	81	11.6572	11	115	724	1	11.6	802	1	10.9	389	1	12.6	H	116	214	G	81	159	F	38	84	F	36	84	F	35	85	F	34	83	G	39	93	G	77	87	F	56	58	F	24	26	F	16	19	F	17	18
513	82	11.716	11	115	827	1	13.1	946	1	13	438	1	13.5	H	116	214	H	92	181	H	62	124	G	44	101	H	58	116	G	39	95	H	56	115	G	77	87	F	56	58	G	28	36	G	22	31	G	21	29
514	84	11.7119	11	115	738	1	11.8	827	1	11.2	387	1	12.6	H	116	214	H	92	181	F	38	84	G	44	101	E	30	71	F	34	83	G	39	93	G	77	87	F	56	58	F	24	26	F	16	19	F	17	18
515	85	11.957	11	115	775	1	12.4	890	1	12.1	393	1	12.7	H	116	214	H	92	181	H	62	124	G	44	101	G	42	100	G	39	93	F	32	77	G	77	87	F	56	58	F	24	26	F	16	19	F	17	18
516	86	11.2861	11	110	701	1	11.3	817	1	11	350	1	11.6	H	116	214	G	81	159	F	38	84	F	36	84	G	42	100	F	34	83	G	39	93	G	77	87	F	56	58	F	24	26	F	16	19	F	17	18
517	87	11.957	11	115	781	1	12.5	884	1	12	436	1	13.5	H	116	214	H	92	181	G	45	102	G	44	101	G	42	100	G	39	93	G	39	93	H	96	138	F	56	58	F	24	26	F	16	19	F	17	18
518	88	15.0726	15	150	996	1	17.4	1000	2	ADULT	982	1	17.6	H	116	214	I	106	194	H	62	124	H	60	120	H	58	116	I	59	117	H	56	115	I	106	213	H	84	181	I	32	67	H	23	43	H	23	43
519	89	14.8111	14	145	906	1	14.5	972	1	13.6	580	1	14.9	H	116	214	I	106	194	H	62	124	G	44	101	H	58	116	H	47	108	H	56	115	H	96	138	G	73	107	F	24	26	H	23	43	G	21	29
520	90	14.9973	15	150	957	1	15.6	991	1	14.2	784	1	16.2	H	116	214	I	106	194	H	62	124	H	60	120	H	58	116	H	47	108	H	56	115	I	106	213	H	84	181	H	30	49	H	23	43	H	23	43
521	91	15.0137	15	150	940	1	15.2	978	1	13.7	692	1	15.7	H	116	214	I	106	194	G	45	102	H	60	120	H	58	116	I	59	117	H	56	115	H	96	138	H	84	181	H	30	49	G	22	31	G	21	29
522	92	14.2826	14	140	917	1	14.7	975	1	13.6	606	1	15.1	H	116	214	I	106	194	H	62	124	H	60	120	G	42	100	H	47	108	H	56	115	H	96	138	G	73	107	G	28	36	G	22	31	G	21	29
523	93	14.8699	14	145	998	1	17.6	1000	1	ADULT	991	1	17.7	H	116	214	I	106	194	H	62	124	H	60	120	H	58	116	I	59	117	H	56	115	I	106	213	H	84	181	I	32	67	I	25	52	H	23	43
524	94	14.4633	14	140	984	1	16.5	1000	2	ADULT	898	1	16.8	H	116	214	I	106	194	H	62	124	H	60	120	H	58	116	I	59	117	H	56	115	I	106	213	H	84	181	H	30	49	H	23	43	H	23	43
525	95	15.2505	15	150	938	1	15.1	978	1	13.7	692	1	15.7	H	116	214	I	106	194	H	62	124	H	60	120	H	58	116	I	59	117	G	39	93	H	96	138	G	73	107	H	30	49	H	23	43	G	21	29
526	96	14.8508	14	145	975	1	16.1	991	1	14.2	926	1	17	H	116	214	I	106	194	H	62	124	H	60	120	H	58	116	H	47	108	H	56	115	I	106	213	H	84	181	I	32	67	H	23	43	H	23	43
527	97	15.0507	15	150	945	1	15.3	991	1	14.2	692	1	15.7	H	116	214	I	106	194	H	62	124	H	60	120	H	58	116	H	47	108	H	56	115	H	96	138	H	84	181	G	28	36	H	23	43	G	21	29
528	98	15.0753	15	150	975	1	16.1	1000	1	ADULT	832	1	16.4	H	116	214	I	106	194	H	62	124	H	60	120	H	58	116	I	59	117	H	56	115	I	106	213	H	84	181	H	30	49	H	23	43	H	23	43
529	99	15.037	15	150	971	1	16	991	1	14.2	899	1	16.9	H	116	214	I	106	194	H	62	124	H	60	120	H	58	116	H	47	108	H	56	115	I	106	213	G	73	107	I	32	67	H	23	43	H	23	43
530	100	14.8891	14	145	962	1	15.7	978	1	13.7	859	1	16.6	H	116	214	I	106	194	G	45	102	H	60	120	H	58	116	I	59	117	H	56	115	I	106	213	H	84	181	H	30	49	H	23	43	H	23	43
531	101	15.2095	15	150	939	1	15.1	978	1	13.7	694	1	15.7	H	116	214	I	106	194	H	62	124	H	60	120	H	58	116	I	59	117	G	39	93	I	106	213	G	73	107	H	30	49	H	23	43	G	21	29
532	102	15.2095	15	150	920	1	14.7	981	1	13.8	594	1	15	H	116	214	I	106	194	H	62	124	G	44	101	H	58	116	I	59	117	H	56	115	H	96	138	G	73	107	H	30	49	H	23	43	G	21	29
533	103	14.989	14	145	998	1	17.6	1000	2	ADULT	991	1	17.7	H	116	214	I	106	194	H	62	124	H	60	120	H	58	116	I	59	117	H	56	115	I	106	213	H	84	181	I	32	67	I	25	52	H	23	43
534	104	14.5879	14	145	951	1	15.4	991	1	14.2	736	1	15.9	H	116	214	I	106	194	H	62	124	H	60	120	H	58	116	H	47	108	H	56	115	H	96	138	H	84	181	H	30	49	G	22	31	G	21	29
535	105	13.9699	13	135	814	1	12.9	907	1	12.3	436	1	13.5	H	116	214	I	106	194	F	38	84	G	44	101	H	58	116	F	34	83	H	56	115	G	77	87	G	73	107	F	24	26	F	16	19	F	17	18
536	106	13.9398	13	135	825	1	13.1	943	1	12.9	418	1	13.2	H	116	214	H	92	181	G	45	102	H	60	120	H	58	116	G	39	95	H	56	115	G	77	87	F	56	58	G	28	36	G	22	31	G	21	29
537	107	14.193	14	140	924	1	14.8	991	1	14.2	577	1	14.9	H	116	214	I	106	194	H	62	124	H	60	120	H	58	116	H	47	108	H	56	115	H	96	138	G	73	107	G	28	36	G	22	31	G	21	29
538	108	14.2451	14	140	930	1	14.9	991	1	14.2	588	1	15	H	116	214	I	106	194	H	62	124	H	60	120	H	58	116	H	47	108	H	56	115	H	96	138	G	73	107	G	28	36	G	22	31	G	21	29
539	109	13.5906	13	135	864	1	13.7	991	1	14.2	418	1	13.2	H	116	214	I	106	194	H	62	124	H	60	120	H	58	116	H	47	108	H	56	115	G	77	87	F	56	58	G	28	36	G	22	31	G	21	29
540	110	13.6974	13	135	823	1	13.1	956	1	13.2	423	1	13.3	H	116	214	H	92	181	G	45	102	H	60	120	H	58	116	H	47	108	H	56	115	G	77	87	G	73	107	F	24	26	F	16	19	E	12	14
541	111	13.7974	13	135	902	1	14.4	969	1	13.5	567	1	14.8	H	116	214	I	106	194	H	62	124	H	60	120	H	58	116	H	47	108	G	39	93	H	96	138	G	73	107	G	28	36	G	22	31	G	21	29
542	112	14.2396	14	140	921	1	14.8	969	1	13.5	652	1	15.4	H	116	214	I	106	194	G	45	102	H	60	120	H	58	116	H	47	108	H	56	115	H	96	138	G	73	107	G	28	36	H	23	43	G	21	29
543	113	13.7892	13	135	977	1	16.2	1000	2	ADULT	839	1	16.5	H	116	214	I	106	194	H	62	124	H	60	120	H	58	116	I	59	117	H	56	115	H	96	138	H	84	181	H	30	49	I	25	52	H	23	43
544	114	13.8809	13	135	956	1	15.6	1000	2	ADULT	692	1	15.7	H	116	214	I	106	194	H	62	124	H	60	120	H	58	116	I	59	117	H	56	115	I	106	213	G	73	107	G	28	36	H	23	43	G	21	29
545	115	13.8165	13	135	957	1	15.6	978	1	13.7	834	1	16.5	H	116	214	I	106	194	H	62	124	H	60	120	H	58	116	I	59	117	G	39	93	I	106	213	G	73	107	H	30	49	H	23	43	H	23	43
546	116	13.5687	13	135	930	1	14.9	991	1	14.2	588	1	15	H	116	214	I	106	194	H	62	124	H	60	120	H	58	116	H	47	108	H	56	115	H	96	138	G	73	107	G	28	36	G	22	31	G	21	29
547	117	13.5605	13	135	901	1	14.4	978	1	13.7	536	1	14.6	H	116	214	I	106	194	G	45	102	H	60	120	H	58	116	I	59	117	H	56	115	H	96	138	G	73	107	G	28	36	G	22	31	G	21	29
548	118	14.1506	14	140	932	1	15	978	1	13.7	633	1	15.3	H	116	214	I	106	194	H	62	124	H	60	120	H	58	116	I	59	117	G	39	93	H	96	138	G	73	107	G	28	36	G	22	31	G	21	29
549	119	14.0616	14	140	825	1	13.1	889	1	12	490	1	14.2	H	116	214	H	92	181	E	28	57	H	60	120	H	58	116	H	47	108	G	39	93	G	77	87	G	73	107	F	24	26	G	22	31	G	21	29
550	120	14.1533	14	140	945	1	15.3	1000	2	ADULT	648	1	15.4	H	116	214	I	106	194	H	62	124	H	60	120	H	58	116	I	59	117	H	56	115	H	96	138	H	84	181	G	28	36	F	16	19	G	21	29
551	121	13.4236	13	130	948	1	15.4	1000	1	ADULT	629	1	15.2	H	116	214	I	106	194	H	62	124	H	60	120	H	58	116	I	59	117	H	56	115	H	96	138	G	73	107	G	28	36	G	22	31	G	21	29
552	122	13.4578	13	130	930	1	14.9	991	1	14.2	588	1	15	H	116	214	I	106	194	H	62	124	H	60	120	H	58	116	H	47	108	H	56	115	H	96	138	G	73	107	G	28	36	G	22	31	G	21	29
553	123	13.7645	13	135	957	1	15.6	1000	2	ADULT	698	1	15.7	H	116	214	I	106	194	H	62	124	H	60	120	H	58	116	I	59	117	H	56	115	I	106	213	G	73	107	G	28	36	G	22	31	G	21	29
554	124	13.3045	13	130	882	1	14	897	1	12.2	749	1	16	H	116	214	H	92	181	F	38	84	G	44	101	H	58	116	H	47	108	G	39	93	H	96	138	H	84	181	H	30	49	H	23	43	H	23	43
555	125	13.7248	13	135	983	1	16.5	978	1	13.7	1000	2	ADULT	H	116	214	I	106	194	H	62	124	H	60	120	H	58	116	I	59	117	G	39	93	I	106	213	H	84	181	I	32	67	I	25	52	I	25	52
556	126	13.8357	13	135	978	1	16.2	978	1	13.7	969	1	17.4	H	116	214	I	106	194	H	62	124	H	60	120	H	58	116	I	59	117	G	39	93	I	106	213	H	84	181	I	32	67	I	25	52	I	25	52
557	127	13.4934	13	130	885	1	14.1	972	1	13.6	531	1	14.5	H	116	214	I	106	194	H	62	124	G	44	101	H	58	116	H	47	108	H	56	115	H	96	138	G	73	107	G	28	36	G	22	31	G	21	29
558	128	14.2314	14	140	895	1	14.3	1000	2	ADULT	477	1	14	H	116	214	I	106	194	H	62	124	H	60	120	H	58	116	I	59	117	H	56	115	G	77	87	G	73	107	G	28	36	G	22	31	G	21	29
559	129	14.2067	14	140	929	1	14.9	969	1	13.5	695	1	15.7	H	116	214	I	106	194	H	62	124	H	60	120	H	58	116	H	47	108	G	39	93	H	96	138	H	84	181	G	28	36	G	22	31	G	21	29
560	130	13.3524	13	130	943	1	15.2	1000	1	ADULT	596	1	15	H	116	214	I	106	194	H	62	124	H	60	120	H	58	116	I	59	117	H	56	115	H	96	138	G	73	107	G	28	36	G	22	31	G	21	29
561	131	13.9452	13	135	942	1	15.2	1000	2	ADULT	588	1	15	H	116	214	I	106	194	H	62	124	H	60	120	H	58	116	I	59	117	H	56	115	H	96	138	G	73	107	G	28	36	G	22	31	G	21	29
562	132	13.8453	13	135	931	1	15	969	1	13.5	713	1	15.8	H	116	214	I	106	194	H	62	124	H	60	120	H	58	116	H	47	108	G	39	93	H	96	138	H	84	181	H	30	49	H	23	43	G	21	29
563	133	13.6865	13	135	844	1	13.4	934	1	12.8	541	1	14.6	H	116	214	H	92	181	G	45	102	H	60	120	H	58	116	H	47	108	G	39	93	G	77	87	H	84	181	G	28	36	G	22	31	G	21	29
564	134	14.1314	14	140	938	1	15.1	1000	1	ADULT	579	1	14.9	H	116	214	I	106	194	H	62	124	H	60	120	H	58	116	I	59	117	H	56	115	H	96	138	G	73	107	G	28	36	G	22	31	G	21	29
565	135	13.937	13	135	868	1	13.8	924	1	12.6	516	1	14.4	G	89	160	I	106	194	G	45	102	H	60	120	H	58	116	I	59	117	H	56	115	G	77	87	G	73	107	G	28	36	G	22	31	G	21	29
566	136	13.9808	13	135	972	1	16	972	1	13.6	1000	2	ADULT	H	116	214	I	106	194	H	62	124	G	44	101	H	58	116	H	47	108	H	56	115	I	106	213	H	84	181	I	32	67	I	25	52	I	25	52
567	137	13.3401	13	130	828	1	13.1	953	1	13.1	407	1	13	H	116	214	I	106	194	G	45	102	H	60	120	G	42	100	H	47	108	H	56	115	G	77	87	F	56	58	G	28	36	F	16	19	F	17	18
568	138	13.5852	13	135	940	1	15.2	969	1	13.5	783	1	16.2	H	116	214	I	106	194	G	45	102	H	60	120	H	58	116	H	47	108	H	56	115	H	96	138	H	84	181	H	30	49	H	23	43	H	23	43
569	139	13.5016	13	135	917	1	14.7	969	1	13.5	645	1	15.4	H	116	214	I	106	194	G	45	102	H	60	120	H	58	116	H	47	108	H	56	115	H	96	138	H	84	181	G	28	36	G	22	31	G	21	29
570	140	14.215	14	140	1000	2	ADULT	1000	2	ADULT	1000	2	ADULT	H	116	214	I	106	194	H	62	124	H	60	120	H	58	116	I	59	117	H	56	115	I	106	213	H	84	181	I	32	67	I	25	52	I	25	52
571	141	14.9343	14	145	958	1	15.6	1000	2	ADULT	706	1	15.7	H	116	214	I	106	194	H	62	124	H	60	120	H	58	116	I	59	117	H	56	115	I	106	213	G	73	107	G	28	36	H	23	43	H	23	43
572	142	14.7084	14	145	969	1	15.9	1000	1	ADULT	791	1	16.2	H	116	214	I	106	194	H	62	124	H	60	120	H	58	116	I	59	117	H	56	115	H	96	138	H	84	181	H	30	49	H	23	43	G	21	29
573	143	14.848	14	145	1000	2	ADULT	1000	2	ADULT	1000	2	ADULT	H	116	214	I	106	194	H	62	124	H	60	120	H	58	116	I	59	117	H	56	115	I	106	213	H	84	181	I	32	67	I	25	52	I	25	52
574	144	14.6194	14	145	931	1	15	991	1	14.2	600	1	15	H	116	214	I	106	194	H	62	124	H	60	120	H	58	116	H	47	108	H	56	115	H	96	138	G	73	107	G	28	36	H	23	43	G	21	29
575	145	14.4099	14	140	1000	1	ADULT	1000	1	ADULT	1000	2	ADULT	H	116	214	I	106	194	H	62	124	H	60	120	H	58	116	I	59	117	H	56	115	I	106	213	H	84	181	I	32	67	I	25	52	I	25	52
576	146	13.8384	13	135	911	1	14.6	978	1	13.7	557	1	14.7	H	116	214	I	106	194	G	45	102	H	60	120	H	58	116	I	59	117	H	56	115	H	96	138	G	73	107	G	28	36	G	22	31	G	21	29
577	147	13.733	13	135	910	1	14.5	975	1	13.6	594	1	15	H	116	214	I	106	194	H	62	124	H	60	120	G	42	100	H	47	108	H	56	115	H	96	138	G	73	107	G	28	36	G	22	31	G	21	29
578	148	13.5249	13	135	846	1	13.4	956	1	13.2	449	1	13.7	H	116	214	I	106	194	H	62	124	G	44	101	G	42	100	H	47	108	H	56	115	G	77	87	F	56	58	G	28	36	G	22	31	G	21	29
579	149	13.5687	13	135	908	1	14.5	937	1	12.8	701	1	15.7	H	116	214	I	106	194	G	45	102	G	44	101	H	58	116	I	59	117	G	39	93	H	96	138	H	84	181	G	28	36	H	23	43	G	21	29
580	150	13.5879	13	135	930	1	14.9	991	1	14.2	604	1	15.1	H	116	214	I	106	194	H	62	124	H	60	120	H	58	116	H	47	108	H	56	115	H	96	138	G	73	107	G	28	36	H	23	43	H	23	43
581	151	13.8467	13	135	953	1	15.5	1000	2	ADULT	662	1	15.5	H	116	214	I	106	194	H	62	124	H	60	120	H	58	116	I	59	117	H	56	115	H	96	138	H	84	181	G	28	36	G	22	31	G	21	29
582	152	13.3661	13	130	802	1	12.8	921	1	12.6	428	1	13.4	H	116	214	I	106	194	G	45	102	G	44	101	G	42	100	G	39	95	H	56	115	G	77	87	G	73	107	G	28	36	F	16	19	F	17	18
583	153	14.2615	14	140	877	1	13.9	975	1	13.6	490	1	14.2	H	116	214	I	106	194	H	62	124	H	60	120	G	42	100	H	47	108	H	56	115	H	96	138	F	56	58	G	28	36	G	22	31	F	17	18
584	154	14.078	14	140	876	1	13.9	947	1	13	529	1	14.5	H	116	214	I	106	194	G	45	102	H	60	120	H	58	116	H	47	108	G	39	93	H	96	138	F	56	58	G	28	36	G	22	31	G	21	29
585	155	13.7946	13	135	847	1	13.4	956	1	13.2	446	1	13.6	H	116	214	H	92	181	G	45	102	H	60	120	H	58	116	H	47	108	H	56	115	G	77	87	F	56	58	G	28	36	G	22	31	F	17	18
586	156	13.4304	13	130	912	1	14.6	1000	2	ADULT	509	1	14.3	H	116	214	I	106	194	H	62	124	H	60	120	H	58	116	I	59	117	H	56	115	H	96	138	F	56	58	G	28	36	G	22	31	G	21	29
587	157	13.948	13	135	925	1	14.8	978	1	13.7	588	1	15	H	116	214	I	106	194	G	45	102	H	60	120	H	58	116	I	59	117	H	56	115	H	96	138	G	73	107	G	28	36	G	22	31	G	21	29
588	158	14.204	14	140	930	1	14.9	991	1	14.2	588	1	15	H	116	214	I	106	194	H	62	124	H	60	120	H	58	116	H	47	108	H	56	115	H	96	138	G	73	107	G	28	36	G	22	31	G	21	29
589	159	14.0863	14	140	921	1	14.8	978	1	13.7	579	1	14.9	H	116	214	I	106	194	G	45	102	H	60	120	H	58	116	I	59	117	H	56	115	H	96	138	G	73	107	G	28	36	G	22	31	G	21	29
[truncated: 231 more columns]
